# Supplementary material for: Serum calcium, alkaline phosphotase and hemoglobin as risk factors for bone metastases in bladder cancer
Source: PLoS One. 2017 Sep 13;12(9):e0183835. doi: 10.1371/journal.pone.0183835 (PMC5597169; doi:10.1371/journal.pone.0183835)
Supplement: S1 File — (XLSX) [file pone.0183835.s001.xlsx]

## Sheet: Sheet1
patients	gender	age (y)	bone metastasis(1yes,2 No)	pathologicaltype	cervicalMet	thoracic Met	lumbar Met	sacrum Met	pelvis Met	femor Met	tibia Met	humor Met	radis Met	rib Met	calvicle Met	sternum Met	skull Met	scapula Met	Cyfra21-1	NSE	AFP	CEA	CA-125	CA-153	CA-199	CA-724	ALP	HB (g/l)	Ca	time to death (days)
1	male	61	1	Invasive urothelial carcinoma				1						1	1			1									299	70	2.75
2	male	67	1	Invasive urothelial carcinoma		1	1		1	1				1	1		1					3.72	33.01	19.97	23.7		302	78	2.77
3	female	75	1	Invasive urothelial carcinoma		1	1														2.51	88.25	251		1000+	19.62	1566	79	2.98	30
4	male	60	1	Invasive urothelial carcinoma			1		1	1												2.15	1.4	22.8	5.51	4.23	266	82	2.61
5	male	81	1	Squamous cell carcinoma		1	1												490.3	143.5	1.93	140.7	679	116.3	1000		1252	84	2.69
6	female	71	1	Invasive urothelial carcinoma	1	1	1		1	1		1		1	1	1	1	1				8.25	172.1	37.44	1000	0.62	2759	88	3.2
7	male	66	1	non-Invasive urothelial carcinoma	1	1	1														0.87	2.36	1048	300	250.8	15.49	132	97	2.85
8	male	80	1	Transitional cell carcinoma					1	1											2.8	1.34	28.7	3.42	20.81		107	40	2.91
9	male	56	1	Urothelial carcinoma				1													1.69	12.13	47.25		286		52	51	2.64
10	male	38	2	Invasive urothelial carcinoma																		5.26	19.02	17.94	38.34		42	74	2.6
11	female	53	2	Transitional cell carcinoma																							95	74	2.59	45
12	female	35	2	Invasive urothelial carcinoma															2.84			6.58	63.34		0.6	0.98	79	81	2.58
13	female	76	2	Urothelial carcinoma																							69	84	2.76
14	male	80	2	Transitional cell papillary carcinoma																	4.4	3.43			574		54	85	2.8
15	female	36	2	Urothelial carcinoma																	2.98	704	1501	22.67	3.78		81	87	2.98
16	male	55	1	Transitional cell carcinoma					1	1												1			1		71	87	2.8
17	female	63	2	Invasive urothelial carcinoma															1.78			1.58			5.59		77	87	2.64
18	male	70	2	Invasive urothelial carcinoma																							73	88	2.76
19	male	51	2	Invasive urothelial carcinoma																		2.26	12.34	8.32	12.57	1.1	101	95	2.58
20	male	61	2	Invasive urothelial carcinoma																							57	96	2.85
21	female	62	2	Transitional cell carcinoma																							51	99	2.6
22	male	52	1	Invasive urothelial carcinoma					1	1					1				6.32			2.7	10.88	12.08	9.02	2.88	120	113	2.64
23	male	80	2	non-Invasive urothelial carcinoma																							153	113	2.54
24	female	50	2	Invasive urothelial carcinoma																							127	129	2.62
25	female	74	2	non-Invasive urothelial carcinoma																							123	130	2.55
26	male	56	1	Transitional cell carcinoma										1													232	137	2.58
27	female	65	2	Invasive urothelial carcinoma																							223	137	2.54
28	male	47	2	Squamous cell carcinoma																							121	152	2.62
29	male	51	2	Invasive urothelial carcinoma																							138	159	2.6
30	male	57	2	Transitional cell carcinoma																							139	165	2.57
31	male	58	2	non-Invasive urothelial carcinoma																							128	55	2.12
32	male	79	2	Transitional cell carcinoma																							134	57	1.67
33	male	61	2	Invasive urothelial carcinoma																							138	62	2.01
34	male	52	2	non-Invasive urothelial carcinoma																							127	68	1.8
35	male	53	1	Mucinous adenocarcinoma		1	1	1	1	1				1			1					23.77	39.03		51.82	300+	149	69	2.29
36	male	50	2	Transitional cell papillary carcinoma																							245	69	2.11
37	male	51	2	Transitional cell carcinoma																		3.5	5.72				135	69	1.82
38	male	59	1	Invasive urothelial carcinoma		1	1	1	1					1	1												117	71	2.38
39	male	49	2	non-Invasive urothelial carcinoma																							147	73	2.39
40	male	71	1	Transitional cell carcinoma			1		1																		381	77	2.27
41	male	66	2	Transitional cell carcinoma																	0.61	0.65	160.2	26.63		3.35	264	81	1.87
42	male	60	1	Transitional cell carcinoma		1	1		1													0.19	15.67	6.48	143.41		119	82	2.37
43	male	56	2	Invasive urothelial carcinoma																							157	87	1.92
44	male	50	2	Transitional cell carcinoma																	2.08	3.42	5.59	33.83	23.17	2.15	155	88	2.13
45	male	71	2	Urothelial carcinoma															7.55	13.4	2.2	4.31	18.36		11.71	0.82	473	89	2.31
46	female	55	1	non-Invasive urothelial carcinoma		1	1		1													10.36	13.92	7.81	71.9		139	89	2.24
47	male	54	2	Invasive urothelial carcinoma																							145	91	2.26
48	female	65	2	Invasive urothelial carcinoma																							122	93	2.21
49	female	59	2	Adenocarcinoma																							183	94	2.31
50	female	44	2	Squamous cell carcinoma																		82.93	1568	40.43			119	94	2.21
51	male	58	2	Invasive urothelial carcinoma																	5.34	2.54	6.32	8.95	9.55	0.81	194	94	2.13
52	female	68	2	Invasive urothelial carcinoma																							120	96	2.46
53	male	70	1	Transitional cell carcinoma		1	1														5.25	54.83	1109		12.71		920	97	2.39
54	female	34	2	Transitional cell carcinoma																							146	98	2.33
55	male	67	1	Transitional cell carcinoma						1																	541	98	2.1
56	male	71	1	Transitional cell carcinoma		1																					126	100	1.82
57	female	40	2	Transitional cell papillary carcinoma																							69	11	1.7
58	female	75	2	Invasive urothelial carcinoma																							51	18	2.14
59	male	60	2	Papillary Urothelial carcinoma																							41	35	2.23
60	male	69	2	non-Invasive urothelial carcinoma																							36	45	1.93
61	male	58	2	Papillary urinary tract epithelium																							78	46	1.96
62	male	70	2	Transitional cell carcinoma																							51	48	1.74
63	male	80	2	non-Invasive urothelial carcinoma																							61	51	1.91
64	male	65	2	Papillary Urothelial carcinoma																	1.02	1.1	303.8		13.64		84	52	2.1
65	male	88	2	Transitional cell carcinoma																							38	52	1.79
66	male	47	2	Transitional cell carcinoma																							24	53	2
67	female	51	2	Transitional cell carcinoma																		43.38	1200+	84.96	261.45		84	55	2
68	female	71	2	Transitional cell carcinoma																	1.23	3.98	34.88	8.36	24.93	1.32	71	58	2.18
69	female	76	2	Papillary Urothelial carcinoma																							80	59	2.19
70	male	69	2	Squamous cell carcinoma																	0.84	4.35	56.8	10.1	9.19		58	60	2.03
71	female	62	2	Invasive urothelial carcinoma																							77	60	1.99
72	male	34	2	Carcinoid																							45	61	1.55
73	male	71	2	Transitional cell carcinoma															2.39			6.5	20.41				91	62	2.18
74	male	88	2	Invasive urothelial carcinoma																							75	62	2.12
75	female	65	2	Squamous cell carcinoma																							42	64	1.91
76	female	83	2	Transitional cell carcinoma																							71	65	2.18
77	male	71	2	Invasive urothelial carcinoma																		5.08	3.16	23.35	32.02		43	65	1.86
78	male	71	2	non-Invasive urothelial carcinoma																							35	66	2.35
79	male	63	1	Invasive urothelial carcinoma					1																		99	66	2.16
80	male	78	2	Invasive urothelial carcinoma																	3.39	1.3	6.83		10.94		53	66	1.91
81	male	66	2	Invasive urothelial carcinoma																		0.47	24.49		4.17		70	67	2.42
82	male	54	2	Transitional cell carcinoma																							97	67	2.22
83	male	78	2	Urothelial carcinoma																							48	67	2.17
84	male	65	2	Urothelial carcinoma																		4.58	35.86	28.17			99	67	2.11
85	male	77	2	Invasive urothelial carcinoma																							59	67	2.11
86	male	73	1	Invasive urothelial carcinoma					1											9.54		1.95					83	67	1.88
87	male	59	1	Invasive urothelial carcinoma				1																			34	67	1.86
88	male	78	2	Squamous cell carcinoma																							85	68	2.15
89	male	70	2	Invasive urothelial carcinoma癌																		1.91	52.26	6.87	77.11		42	68	2.13
90	male	77	2	Papillary Urothelial carcinoma															21.43	7.39		192.6	25.28	31.39	34.87		85	68	1.58
91	female	60	2	Transitional cell carcinoma																			79.51				43	69	2.29
92	female	43	2	Invasive urothelial carcinoma																	2.92	1.37	6.37	9.85	2.78	7.85	37	69	2.2
93	female	73	2	Invasive urothelial carcinoma																							101	70	2.37
94	female	70	1	Transitional cell carcinoma			1	1	1												6.5	4.7					74	70	2.3
95	male	59	2	Invasive urothelial carcinoma																							100	71	2.28
96	male	42	2	Transitional cell carcinoma																							47	71	2.26
97	male	69	2	Invasive urothelial carcinoma																	2.58	2.41	4.25		19.96		58	71	2.19
98	male	72	2	non-Invasive urothelial carcinoma																		0.32	161.5	20.72	9.95		63	71	2.14
99	male	56	1	Transitional cell carcinoma					1							1						2.43	10.49				83	72	2.42
100	female	78	2	Transitional cell carcinoma															5	11.99	1.75		9.29	7.94	46.67	9.82	76	72	2.21
101	male	62	2	Transitional cell carcinoma																							68	72	2.17
102	male	32	2	Transitional cell carcinoma																							77	72	2.03
103	male	74	2	低度恶性乳头状瘤																							33	73	2.2
104	female	51	2	Transitional cell carcinoma																							47	73	2
105	female	80	2	Adenocarcinoma																							83	73	1.9
106	male	60	2	Invasive urothelial carcinoma																							79	74	2.15
107	male	62	2	Squamous cell carcinoma																							88	75	2.12
108	female	79	1	Invasive urothelial carcinoma			1		1																		83	75	2.12
109	male	74	2	Invasive urothelial carcinoma																							34	75	2.02
110	male	70	2	Urothelial carcinoma																	2.05	2.88	9.16	7.46	7.77	0.96	56	75	1.85
111	male	36	2	non-Invasive urothelial carcinoma																							68	76	2.26
112	male	74	2	Transitional cell carcinoma																							55	76	2.24
113	female	79	2	Transitional cell carcinoma															1.89	9.07	1.76	2.04	59.44		7.19		102	76	2.1
114	male	65	2	Invasive urothelial carcinoma																	1.12	1.67	25.09		4.66		38	76	1.97
115	male	70	2	Invasive urothelial carcinoma																		0.82	43.9	12.11	77.12		47	77	1.9
116	male	68	2	non-Invasive urothelial carcinoma															2.83			1.63	8.89			1.9	65	78	2.26
117	female	50	2	Invasive urothelial carcinoma																							54	78	2.25
118	male	78	2	Invasive urothelial carcinoma																							100	78	2.09
119	male	73	2	Metastatic cell papillary carcinoma																							39	79	2.1
120	male	80	2	Papillary Urothelial carcinoma																							64	79	2.08
121	male	78	2	Squamous cell carcinoma																		4.17	9.65	6.61	20.31	1.23	89	80	2.25
122	male	82	2	Squamous cell carcinoma																							51	80	2.18
123	male	78	2	non-Invasive urothelial carcinoma																							87	80	2.16
124	male	50	1	Transitional cell carcinoma					1													7.44			101.58		70	80	1.83
125	female	66	2	Invasive urothelial carcinoma																							64	81	2.35
126	male	85	2	Invasive urothelial carcinoma																							89	81	2.27
127	male	80	2	Transitional cell carcinoma																							58	81	1.97
128	male	51	1	Metastatic cell carcinoma					1													1.98	8.61		81.61		60	81	1.89
129	male	77	2	Invasive urothelial carcinoma																							81	81	1.81
130	male	70	2	Invasive urothelial carcinoma																							48	81	1.55
131	male	62	2	Invasive urothelial carcinoma																		1.87	7.75	12.84	9.87		108	82	2.51
132	female	65	2	Invasive urothelial carcinoma																							46	82	1.68
133	female	87	2	Invasive urothelial carcinoma																							85	83	2.42
134	male	59	2	Invasive urothelial carcinoma																		1.87	36.1		20.38		94	83	2.35
135	female	45	2	Invasive urothelial carcinoma															1.6			2.7	17.56		7.22		69	83	2.23
136	male	81	2	Invasive urothelial carcinoma																	3.56	4.64	14.22	8.58	12.58	1.15	87	83	2.18
137	female	60	2	Invasive urothelial carcinoma																							58	83	2.17
138	female	64	2	Transitional cell papillary carcinoma																							86	83	2.1
139	female	81	2	Papillary Urothelial carcinoma																							53	83	2.02
140	male	76	2	Invasive urothelial carcinoma																							40	83	2
141	male	65	2	Invasive urothelial carcinoma																							40	83	1.97
142	male	80	2	Squamous cell carcinoma																							64	83	1.81
143	female	72	2	Invasive urothelial carcinoma																	2.34	0.2	5.57		8.62		87	84	2.14
144	male	46	2	Transitional cell carcinoma																	1.86	9.77			26.04		83	84	2.03
145	male	87	2	Transitional cell carcinoma																	3	1.34			7.47		113	85	2.43
146	female	57	2	Transitional cell carcinoma																							82	85	2.37
147	male	59	2	non-Invasive urothelial carcinoma																							61	85	2.19
148	male	45	2	浸润性Papillary Urothelial carcinoma																							83	85	2.15
149	male	63	2	Transitional cell carcinoma																		1.7	55.36	21.29	17.54		54	85	2.08
150	male	65	2	Squamous cell carcinoma																							36	85	1.86
151	male	43	2	Invasive urothelial carcinoma															7.79	24.62		1.28	21.7	8.32	1.77	4.84	94	86	2.26
152	female	63	2	Invasive urothelial carcinoma																							55	86	2.22
153	female	40	2	Papillary Urothelial carcinoma																							43	86	2.15
154	male	77	1	Squamous cell carcinoma										1			1					3	28		56		65	86	2.1
155	male	67	2	内翻性乳头状瘤																							44	86	2.09
156	male	71	2	Transitional cell carcinoma																							30	86	1.8
157	female	48	2	肉瘤																							69	87	2.46
158	male	76	2	Squamous cell carcinoma																	1.63	8.45	35.06	59.29	32.24	1.31	97	87	2.29
159	male	67	2	non-Invasive urothelial carcinoma																							40	87	2.19
160	male	71	2	Transitional cell carcinoma																							83	87	2.18
161	female	61	2	Transitional cell carcinoma																	1.49	39.61	126.8				39	87	2.14
162	female	76	2	Papillary Urothelial carcinoma																							50	87	2.12
163	male	77	2	Transitional cell carcinoma																							45	87	2.12
164	male	64	1	浸润性尿路Urothelial carcinoma															2.83			1.56	13.44	10.32	5.41		58	88	2.4
165	male	62	2	Invasive urothelial carcinoma																		14.53	123	14.83			105	88	2.34
166	male	70	2	Transitional cell papillary carcinoma																							49	88	2.1
167	male	72	2	Transitional cell carcinoma																	3.64	1.76	69.26		15.13		103	88	1.99
168	male	62	1	Invasive urothelial carcinoma					1	1		1					1	1				1.66	2.49	17.48	4.44		72	88	1.94
169	male	76	2	Transitional cell carcinoma																							57	88	1.9
170	male	59	2	Invasive urothelial carcinoma																		1.01	210.27	15.56	6.2		74	88	1.74
171	male	74	2	Invasive urothelial carcinoma																							37	88	1.74
172	male	56	2	Squamous cell carcinoma																		1.87	14.52	11.98	32.54	2.1	65	88	1.62
173	male	46	2	Urothelial carcinoma																							67	89	2.49
174	male	81	2	Invasive urothelial carcinoma																	2.07	0.76	12.53		7.06		54	89	2.38
175	male	68	2	non-Invasive urothelial carcinoma																		7.36	24.89		357.2		75	89	2.32
176	male	76	2	Transitional cell carcinoma															2.6			5.2	19.52		20.67	3.3	89	89	2.3
177	male	83	2	Urothelial carcinoma																							60	89	2.24
178	male	87	2	Transitional cell carcinoma																							55	89	2.16
179	female	74	2	Invasive urothelial carcinoma																		1.33		12.62	3.1		48	89	1.96
180	male	81	2	Invasive urothelial carcinoma																							52	89	1.95
181	female	21	2	Mucinous adenocarcinoma																		0.34	5.41	4.01	18.9		68	89	1.12
182	female	66	2	Invasive urothelial carcinoma																	1.53	0.21	3.6		4.98		59	90	2.3
183	male	57	2	Invasive urothelial carcinoma																							53	90	2.28
184	female	73	2	Squamous cell carcinoma																	1.42	0.78	20.01		11.67	2.17	79	90	2.05
185	male	70	2	Metastatic cell papillary carcinoma																							42	91	2.5
186	female	75	2	Invasive urothelial carcinoma																							82	91	2.32
187	male	89	2	non-Invasive urothelial carcinoma																							114	91	2.1
188	male	60	2	Invasive urothelial carcinoma																		2.1				9.52	36	91	2.04
189	male	54	2	Papillary urinary tract epithelium																							63	92	2.36
190	male	56	2	non-Invasive urothelial carcinoma																							82	92	2.32
191	male	72	2	Transitional cell carcinoma																							54	92	2.3
192	female	49	2	Squamous cell carcinoma															96.48			0.81				1.02	98	92	2.29
193	male	64	2	Transitional cell carcinoma																							34	92	2.24
194	male	79	2	Invasive urothelial carcinoma																							43	92	2.2
195	male	75	2	Invasive urothelial carcinoma																	1.87	3	68.98	66.52	270.5	0.93	70	92	2.18
196	male	69	2	non-Invasive urothelial carcinoma																							88	92	1.98
197	female	76	2	Invasive urothelial carcinoma																							41	92	1.8
198	male	77	2	Invasive urothelial carcinoma																	1.01	1.88	3.87		11.48		93	93	2.26
199	male	76	2	Invasive urothelial carcinoma																	2.53	3.03	8.11	8.41	13.27	19.1	77	93	2.09
200	male	68	2	Invasive urothelial carcinoma																							81	93	2
201	male	74	2	Invasive urothelial carcinoma																							56	94	2.46
202	female	46	2	Urothelial carcinoma																							84	94	2.31
203	male	65	2	Invasive urothelial carcinoma																							87	94	2.22
204	female	69	2	Invasive urothelial carcinoma																							77	94	1.92
205	female	70	2	Transitional cell carcinoma																							85	94	1.86
206	female	61	2	Mucinous adenocarcinoma																		0.02			4.18		100	95	2.48
207	male	71	2	浸润性Papillary Urothelial carcinoma																							72	95	2.31
208	female	83	2	Adenocarcinoma																	2.49	11.65	50.8		17.19		66	95	2.29
209	male	69	2	Transitional cell carcinoma																							55	95	2.26
210	male	49	2	Invasive urothelial carcinoma																							72	95	2.01
211	male	69	2	Invasive urothelial carcinoma																							41	95	1.68
212	male	70	2	Transitional cell carcinoma																							53	95	1.62
213	male	62	2	Mucinous adenocarcinoma																		1.58	9.01	18.95	13.56		100	96	2.32
214	female	31	1	Transitional cell carcinoma	1	1	1		1																		78	96	2.29
215	male	77	2	Transitional cell carcinoma															11.12	9.01	1.34	3.4	15.03	18.02	95.89	6.13	64	96	2.27
216	male	76	2	Invasive urothelial carcinoma																							60	96	2.18
217	female	82	2	non-Invasive urothelial carcinoma																							94	96	2.06
218	male	73	2	Transitional cell carcinoma																							59	96	1.65
219	male	61	2	Invasive urothelial carcinoma																							86	96	1.57
220	male	70	2	Invasive urothelial carcinoma																8.21	2.17	0.93	7.83	3.93	7.68		61	97	2.43
221	female	28	2	Adenocarcinoma																	0.61	96.03	51.09		978.9		61	97	2.38
222	male	64	2	Invasive urothelial carcinoma																							94	97	2.27
223	male	72	2	Transitional cell carcinoma																							54	97	2.2
224	male	72	2	Invasive urothelial carcinoma																							49	97	2.14
225	female	68	2	non-Invasive urothelial carcinoma																							97	97	2.1
226	male	62	2	Invasive urothelial carcinoma																	4.3	2.96					41	97	1.68
227	male	74	2	Invasive urothelial carcinoma																							52	97	1.25
228	male	75	2	Invasive urothelial carcinoma																							114	98	2.51
229	male	75	2	Transitional cell carcinoma																							53	98	2.5
230	male	77	2	Urothelial carcinoma																							41	98	2.32
231	female	77	2	Transitional cell carcinoma																							114	98	2.26
232	male	76	2	Invasive urothelial carcinoma																							71	98	2.26
233	male	87	2	Invasive urothelial carcinoma																							52	98	2.24
234	male	78	2	Transitional cell carcinoma																							84	98	2.21
235	male	77	2	Invasive urothelial carcinoma																							87	98	2.12
236	female	83	2	Invasive urothelial carcinoma																							72	98	2.1
237	male	54	2	non-Invasive urothelial carcinoma																							72	98	2.04
238	female	73	2	Invasive urothelial carcinoma																							61	99	2.45
239	female	76	2	Invasive urothelial carcinoma																							76	99	2.42
240	female	42	2	Adenocarcinoma																							79	99	2.37
241	male	57	2	Urothelial carcinoma															2.43	29.31		1.35			5.54		62	99	2.26
242	male	78	2	Invasive urothelial carcinoma																							37	99	2.02
243	male	74	2	Transitional cell carcinoma																							20	99	1.9
244	female	61	2	Transitional cell carcinoma																		1.37	7.29		13.96	5.28	73	100	2.46
245	male	71	2	Invasive urothelial carcinoma																							50	100	2.4
246	female	82	2	Urothelial carcinoma																							67	100	2.39
247	male	68	2	Invasive urothelial carcinoma																							64	100	2.36
248	male	73	2	Papillary Urothelial carcinoma																							62	100	2.21
249	male	77	2	Transitional cell carcinoma															1.95	9.76	3.28	4.96	15.66	17.19	0.6	1.64	39	100	2.05
250	male	69	2	Invasive urothelial carcinoma																							71	100	2.02
251	male	75	2	Metastatic cell papillary carcinoma																							63	100	1.94
252	male	70	2	Invasive urothelial carcinoma																							40	100	1.79
253	male	73	2	Invasive urothelial carcinoma																							93	101	2.42
254	male	78	2	non-Invasive urothelial carcinoma																							97	101	2.4
255	male	67	2	Invasive urothelial carcinoma																		3.22	45.55		7.47	1.43	114	101	2.38
256	male	48	2	Squamous cell carcinoma																							74	101	2.38
257	female	80	2	Squamous cell carcinoma																							72	101	2.32
258	male	80	2	Transitional cell carcinoma																							56	101	2.3
259	female	72	2	Squamous cell carcinoma															5.05	11.74	1.34	2.49	5.94	16.21	11.67	1.07	93	101	2.28
260	male	55	2	Invasive urothelial carcinoma																	2.12	2.55	8.54		6.18		80	101	2.26
261	male	70	2	Invasive urothelial carcinoma																							92	101	2.25
262	male	80	2	non-Invasive urothelial carcinoma																							86	101	2.11
263	male	73	2	Transitional cell carcinoma																							99	101	2.09
264	male	66	2	Invasive urothelial carcinoma																							191	101	1.92
265	male	79	2	Metastatic cell papillary carcinoma																		1					60	101	1.9
266	female	69	2	Transitional cell carcinoma																							72	102	2.46
267	male	51	2	Squamous cell carcinoma																							85	102	2.43
268	male	69	2	non-Invasive urothelial carcinoma																							57	102	2.32
269	male	62	2	Transitional cell carcinoma																							53	102	2.3
270	male	59	2	Invasive urothelial carcinoma																		2.43	16.64	29.5	8.13		122	102	2.28
271	female	73	2	Papillary Urothelial carcinoma																							57	102	2.27
272	male	53	2	Transitional cell carcinoma																							94	102	2.2
273	female	38	2	Transitional cell carcinoma																							38	102	2.2
274	male	81	2	Invasive urothelial carcinoma																							55	102	2.11
275	male	56	2	Transitional cell carcinoma																							68	102	2.1
276	male	61	2	Invasive urothelial carcinoma																							68	102	2.09
277	male	56	2	Transitional cell carcinoma																							86	102	1.86
278	male	72	2	Invasive urothelial carcinoma																							58	102	1.65
279	female	54	2	Invasive urothelial carcinoma																							82	103	2.45
280	male	75	2	Squamous cell carcinoma																							61	103	2.44
281	female	56	2	Invasive urothelial carcinoma																		0.97	21.81	6.11	6.43	3.04	89	103	2.38
282	female	67	2	Adenocarcinoma																							83	103	2.37
283	male	64	2	Transitional cell carcinoma																							62	103	2.3
284	male	77	2	Papillary Urothelial carcinoma																							88	103	2.29
285	female	79	2	non-Invasive urothelial carcinoma																							122	103	2.27
286	male	74	2	Invasive urothelial carcinoma																							53	103	2.21
287	male	60	2	Invasive urothelial carcinoma																							61	103	2.19
288	male	71	2	Invasive urothelial carcinoma																	3.19	1.84					43	103	2.15
289	male	76	2	Transitional cell papillary carcinoma															5.2	16.01	2.41	5.25	4.23	14.18	19.88	2.64	73	103	2.13
290	female	47	2	Transitional cell carcinoma																							56	103	1.63
291	male	64	2	Transitional cell carcinoma																							47	104	2.5
292	male	47	2	Invasive urothelial carcinoma																							47	104	2.38
293	male	38	2	Transitional cell carcinoma																							74	104	2.3
294	male	76	2	Invasive urothelial carcinoma																							133	104	2.29
295	male	46	2	Invasive urothelial carcinoma																		1.42	10.69	11.45	6.79		78	104	2.28
296	male	68	2	non-Invasive urothelial carcinoma																		2.53	9.02	5.82	9.03		476	104	2.23
297	female	62	2	Squamous cell carcinoma																				187.5	156.1		59	104	2.2
298	male	84	2	Transitional cell carcinoma																							81	104	2.18
299	female	80	2	Transitional cell carcinoma															7.85			135.6	31.39		111.6	7.04	83	104	2.15
300	male	47	2	Transitional cell carcinoma																							55	104	2.1
301	male	80	2	Invasive urothelial carcinoma																							124	104	2.06
302	male	76	2	Transitional cell carcinoma																		37	7		9		47	104	2
303	male	67	2	Transitional cell carcinoma																							35	104	1.92
304	male	66	2	non-Invasive urothelial carcinoma																							125	105	2.45
305	female	73	2	Urothelial carcinoma																							73	105	2.18
306	male	63	2	Invasive urothelial carcinoma																							61	105	2.12
307	male	93	2	浸润性Papillary Urothelial carcinoma																							83	105	2.08
308	male	73	2	non-Invasive urothelial carcinoma																							74	105	2
309	male	55	2	Invasive urothelial carcinoma																							42	105	1.76
310	male	59	2	non-Invasive urothelial carcinoma																							103	106	2.33
311	male	72	2	Invasive urothelial carcinoma																		2.2	11.34		12.8		115	106	2.23
312	male	71	2	Transitional cell papillary carcinoma																	1.36	2.84	1.59	7.63	5.89		69	106	2.19
313	female	69	2	Invasive urothelial carcinoma																							81	106	2.09
314	male	72	2	Urothelial carcinoma																							58	106	2.07
315	male	80	2	Transitional cell carcinoma																							48	106	2.07
316	male	70	2	Transitional cell carcinoma																							37	106	2.01
317	male	43	2	Invasive urothelial carcinoma																							57	106	1.94
318	male	74	2	Adenocarcinoma																							36	107	2.57
319	female	77	2	non-浸润性Papillary Urothelial carcinoma																		0.28	5.01		8.94		52	107	2.48
320	female	53	2	Invasive urothelial carcinoma																							99	107	2.45
321	male	76	1	Invasive urothelial carcinoma		1			1												1.8	1.9					82	107	2.35
322	male	69	2	Invasive urothelial carcinoma																							63	107	2.35
323	male	65	2	Invasive urothelial carcinoma															2.05			1.12				1.17	77	107	2.34
324	male	57	2	Invasive urothelial carcinoma																		0.86	73.56				102	107	2.28
325	female	69	2	Transitional cell carcinoma																	3.81	2.31	13.22	6.35	28.35	1.3	72	107	2.28
326	female	69	2	Papillary Urothelial carcinoma																							68	107	2.28
327	male	64	2	Squamous cell carcinoma																	4.63	50.52	84.37		1000		245	107	2.26
328	female	41	2	Mucinous adenocarcinoma																		1.32	13.17	12.44	8.89		59	107	2.24
329	male	67	2	Transitional cell carcinoma																							59	107	2.1
330	female	58	2	Invasive urothelial carcinoma																							54	107	2.06
331	male	80	2	Invasive urothelial carcinoma																							79	107	1.85
332	male	70	2	non-Invasive urothelial carcinoma																							47	107	1.82
333	male	79	2	Invasive urothelial carcinoma																							54	107	1.72
334	male	80	2	Transitional cell carcinoma																							76	107	1.62
335	male	41	2	Papillary Urothelial carcinoma																							52	108	2.36
336	male	74	2	Invasive urothelial carcinoma																							65	108	2.34
337	male	59	2	Transitional cell carcinoma																10.55	0.61	2.11	27.41		11.79		80	108	2.33
338	male	76	2	non-Invasive urothelial carcinoma																							96	108	2.3
339	male	69	2	Invasive urothelial carcinoma																							53	108	2.3
340	female	55	2	Urothelial carcinoma																							70	108	2.29
341	male	63	1	浸润性尿路Urothelial carcinoma	1	1	1	1	1	1		1		1		1	1	肩胛骨									431	108	2.26
342	male	71	2	non-Invasive urothelial carcinoma																							63	108	2.23
343	male	60	2	Squamous cell carcinoma																		2.64	5.89	23.41	13.32		63	108	2.08
344	male	83	2	Transitional cell carcinoma															7.553	10.52	2.37	2.5	84.75	5.71	15.41	2.09	36	108	1.82
345	male	74	2	Squamous cell carcinoma																							79	108	1.72
346	female	75	2	non-Invasive urothelial carcinoma																							39	108	1.58
347	male	83	2	Invasive urothelial carcinoma																							90	109	2.42
348	male	66	2	Invasive urothelial carcinoma																							61	109	2.37
349	male	53	2	Mucinous adenocarcinoma																	7	3	334		75		624	109	2.34
350	male	75	2	Transitional cell carcinoma																							87	109	2.33
351	male	79	2	Urothelial carcinoma																		2.61	5.19	17			74	109	2.29
352	female	59	2	Transitional cell carcinoma																	2.44	0.97	11.63	6.5	25.98	0.96	82	109	2.23
353	male	80	2	Invasive urothelial carcinoma																							83	109	2.21
354	male	70	2	Transitional cell carcinoma																							75	109	2.2
355	male	62	2	Invasive urothelial carcinoma																							76	109	2.16
356	male	68	2	Invasive urothelial carcinoma																							56	109	2.11
357	male	68	2	Invasive urothelial carcinoma																							50	109	2.11
358	female	76	2	Transitional cell carcinoma																							75	109	1.86
359	female	78	2	non-Invasive urothelial carcinoma																							59	110	2.84
360	male	70	2	Invasive urothelial carcinoma																							56	110	2.43
361	male	57	2	Invasive urothelial carcinoma																		1.92	10.06		3.88		59	110	2.4
362	male	57	2	Transitional cell carcinoma																							81	110	2.3
363	female	36	2	Squamous cell carcinoma																							31	110	2.28
364	male	34	2	Transitional cell carcinoma																							59	110	2.2
365	male	56	2	Invasive urothelial carcinoma																							175	110	2.16
366	male	63	2	Invasive urothelial carcinoma															2.75			2.25	7.33	10.46	19.78		38	110	2.06
367	male	79	2	Invasive urothelial carcinoma																							44	111	2.53
368	male	71	2	Invasive urothelial carcinoma																							70	111	2.51
369	male	67	2	Transitional cell carcinoma																							82	111	2.4
370	male	79	2	Invasive urothelial carcinoma																							62	111	2.39
371	male	71	2	Invasive urothelial carcinoma																							71	111	2.38
372	male	65	2	Invasive urothelial carcinoma																							72	111	2.33
373	male	71	2	Invasive urothelial carcinoma																							61	111	2.32
374	male	78	2	Urothelial carcinoma																	2.93	2.61	15.25	6.62	22.86		49	111	2.3
375	male	85	2	non-Invasive urothelial carcinoma																							85	111	2.26
376	male	70	2	Transitional cell carcinoma																							72	111	2.21
377	male	74	2	Invasive urothelial carcinoma																							117	111	2.19
378	male	63	2	Invasive urothelial carcinoma																							50	111	2.19
379	male	66	2	Invasive urothelial carcinoma																							81	111	2.13
380	male	62	2	Invasive urothelial carcinoma																							57	111	2.06
381	male	67	2	Invasive urothelial carcinoma																							72	111	2.02
382	female	86	2	Squamous cell carcinoma																	2.01	1.39	65.74		28.56		122	112	2.3
383	female	50	2	低度恶性乳头状瘤																	4.31	1.73	9.45	8.75	21.78		37	112	2.23
384	male	63	2	Invasive urothelial carcinoma																							41	112	2.19
385	male	60	2	Urothelial carcinoma																	2.9	1.64	15.48	5.09	2.27	2.33	91	112	2.18
386	male	73	2	Invasive urothelial carcinoma																							107	112	2.16
387	male	75	2	non-Invasive urothelial carcinoma																							66	112	2.11
388	male	64	2	Invasive urothelial carcinoma																	2.39	1.57	7.55	5.63	7.21	0.84	54	112	2.08
389	male	64	2	Invasive urothelial carcinoma																							110	112	1.22
390	male	71	2	Papillary Urothelial carcinoma																							62	113	2.54
391	male	74	2	non-Invasive urothelial carcinoma																	1.08	2.04	16.68		9.29		100	113	2.42
392	female	81	2	Invasive urothelial carcinoma																							70	113	2.42
393	male	48	2	Transitional cell carcinoma																							83	113	2.36
394	female	72	2	Transitional cell carcinoma																	3.77	12.16	30.16	14.47	57.88	187.8	158	113	2.34
395	male	56	2	Invasive urothelial carcinoma																							61	113	2.33
396	male	73	2	Squamous cell carcinoma																13.38	3.11	2.52	11.14	11.76	4.88	2.37	83	113	2.26
397	male	79	1	Transitional cell carcinoma					1																		97	113	2.2
398	male	59	2	Transitional cell carcinoma																							44	113	2.2
399	male	74	2	non-Invasive urothelial carcinoma																							47	113	2.14
400	female	49	2	Invasive urothelial carcinoma																							56	113	1.88
401	male	64	2	Invasive urothelial carcinoma																							102	114	2.85
402	male	61	2	Transitional cell carcinoma																							68	114	2.7
403	male	73	2	Invasive urothelial carcinoma																							98	114	2.67
404	male	80	2	Invasive urothelial carcinoma															4.01	17.29	1.93	4.25	16	12.07	21.48	13.94	76	114	2.53
405	female	82	2	Invasive urothelial carcinoma																	2.29	2.13	5.67	4.48	16.7		45	114	2.34
406	male	60	2	Transitional cell carcinoma																		2.47	38.38	18.47	18.42		59	114	2.32
407	male	62	2	Papillary Urothelial carcinoma																							56	114	2.26
408	male	84	2	Transitional cell carcinoma															11.24	19.8	2.14	3.51	1053	9.03	2.14	2.09	360	114	2.2
409	male	79	2	non-Invasive urothelial carcinoma																							58	114	2.17
410	female	81	2	Invasive urothelial carcinoma																							83	114	2.13
411	female	77	1	Transitional cell carcinoma		1	1														0.78	1.47	4.13	9.97	4.12	5.47	63	114	2.09
412	male	69	2	Transitional cell carcinoma																		1.33	28.77		0.36		88	115	2.38
413	male	87	2	non-Invasive urothelial carcinoma																							84	115	2.38
414	male	51	2	Invasive urothelial carcinoma																		1.91	13.83	7.59	3.79		90	115	2.36
415	male	56	2	Transitional cell carcinoma																	1	1	181		13		120	115	2.34
416	male	71	2	Invasive urothelial carcinoma																	0.61	3.58					68	115	2.33
417	male	59	2	Invasive urothelial carcinoma																							83	115	2.32
418	male	74	2	Transitional cell carcinoma																							53	115	2.26
419	male	71	2	Invasive urothelial carcinoma																							119	115	2.24
420	male	64	2	Invasive urothelial carcinoma																	1.5	85.45	298		10.06	11.69	112	115	2.23
421	female	70	2	Invasive urothelial carcinoma																							73	115	2.23
422	male	76	2	Transitional cell carcinoma																							90	115	2.14
423	male	59	2	Invasive urothelial carcinoma															8.37			2.38			8.25	7.11	60	115	1.95
424	male	57	2	Invasive urothelial carcinoma																							41	115	1.82
425	female	55	2	non-Invasive urothelial carcinoma																		3.44	16.5		0.6		66	116	2.65
426	female	75	2	Papillary Urothelial carcinoma																							69	116	2.45
427	female	75	2	non-Invasive urothelial carcinoma																							94	116	2.35
428	male	63	2	non-Invasive urothelial carcinoma																		1.33	34.53				142	116	2.28
429	female	74	2	Invasive urothelial carcinoma																							75	116	2.28
430	male	62	2	Invasive urothelial carcinoma																	1.6	9.51	22.39		91.33		55	116	2.17
431	male	63	2	Invasive urothelial carcinoma																		2.65	4.98		6.15		72	116	1.92
432	female	36	2	Adenocarcinoma																	2	35	1	21	65		51	116	1.69
433	female	57	2	Invasive urothelial carcinoma																							84	117	2.48
434	female	68	2	non-Invasive urothelial carcinoma																							69	117	2.44
435	male	51	2	乳头状Transitional cell carcinoma																							135	117	2.4
436	female	80	2	Transitional cell carcinoma																	3.86	1.09	7.23		13.84		117	117	2.4
437	female	68	2	Papillary Urothelial carcinoma																							133	117	2.37
438	female	82	2	Urothelial carcinoma																							97	117	2.35
439	female	47	2	浸润性Papillary Urothelial carcinoma																							60	117	2.33
440	male	61	2	Invasive urothelial carcinoma																							53	117	2.31
441	male	78	2	Transitional cell carcinoma																							88	117	2.25
442	female	76	2	Invasive urothelial carcinoma																							63	117	2.22
443	male	65	2	Transitional cell carcinoma																							70	117	2.11
444	male	63	2	Invasive urothelial carcinoma																							74	117	2.1
445	female	80	2	Invasive urothelial carcinoma																							76	117	2.07
446	male	57	2	Urothelial carcinoma																							66	117	2.07
447	male	45	2	Adenocarcinoma																							49	117	1.97
448	male	72	2	non-Invasive urothelial carcinoma																							52	117	1.88
449	female	25	2	Adenocarcinoma																		18	7	6	23		80	118	2.65
450	male	76	1	Invasive urothelial carcinoma										1													43	118	2.54
451	male	78	2	Invasive urothelial carcinoma																	0.6	1.29					56	118	2.45
452	male	73	2	Adenocarcinoma																							104	118	2.41
453	male	73	2	Transitional cell papillary carcinoma																							58	118	2.4
454	male	84	2	Squamous cell carcinoma																							64	118	2.36
455	female	61	2	乳头状Transitional cell carcinoma																							50	118	2.33
456	male	63	2	Invasive urothelial carcinoma																	1.34	2.32	6.87		17.63		43	118	2.32
457	female	78	2	non-Invasive urothelial carcinoma																							76	118	2.31
458	male	47	2	Papillary Urothelial carcinoma																							32	118	2.31
459	male	74	2	Transitional cell carcinoma																	2.43	3.92	8.78		0.6		254	118	2.26
460	male	70	2	Transitional cell papillary carcinoma																							71	118	2.2
461	male	58	2	Transitional cell carcinoma																							59	118	2.2
462	male	60	2	Invasive urothelial carcinoma																							57	118	2.19
463	male	52	2	Papillary Urothelial carcinoma																							50	118	2.16
464	male	73	2	Transitional cell carcinoma																							58	118	1.99
465	female	71	2	Invasive urothelial carcinoma																							110	119	2.56
466	male	75	2	Transitional cell carcinoma																							36	119	2.4
467	male	68	2	non-Invasive urothelial carcinoma																							47	119	2.39
468	female	40	2	Invasive urothelial carcinoma																	1.03	0.52	32.45	7.65	5.33	0.98	86	119	2.37
469	male	79	2	Invasive urothelial carcinoma																							67	119	2.34
470	male	74	2	non-Invasive urothelial carcinoma																	0.73	3	7.24		5.74		87	119	2.33
471	male	73	2	Invasive urothelial carcinoma																							50	119	2.31
472	male	67	2	Invasive urothelial carcinoma																							59	119	2.3
473	female	73	2	Urothelial carcinoma																							95	119	2.22
474	male	76	2	Invasive urothelial carcinoma																							69	119	2.13
475	female	68	2	Invasive urothelial carcinoma																							69	119	2.13
476	male	76	2	Papillary Urothelial carcinoma																							85	119	2.05
477	male	70	2	Transitional cell carcinoma																							87	119	1.86
478	male	76	1	Invasive urothelial carcinoma					1																		82	120	4
479	male	73	2	non-浸润性Papillary Urothelial carcinoma																							52	120	2.76
480	male	40	2	non-Invasive urothelial carcinoma																							97	120	2.49
481	female	64	2	Invasive urothelial carcinoma																							80	120	2.47
482	male	85	2	Transitional cell carcinoma																							118	120	2.45
483	male	74	2	Invasive urothelial carcinoma																							70	120	2.43
484	male	57	2	Invasive urothelial carcinoma																							65	120	2.42
485	male	81	2	Invasive urothelial carcinoma																							54	120	2.37
486	female	66	2	低度恶性乳头状瘤																							58	120	2.33
487	male	73	2	Invasive urothelial carcinoma																							70	120	2.3
488	male	66	2	Invasive urothelial carcinoma																	0.62	2.55					61	120	2.26
489	male	79	2	non-Invasive urothelial carcinoma																							79	120	2.25
490	male	77	1	Invasive urothelial carcinoma					1																		50	120	2.14
491	male	65	2	Transitional cell carcinoma																							73	120	2.02
492	male	58	2	Squamous cell carcinoma																							61	121	2.79
493	male	57	2	Invasive urothelial carcinoma															1.99			2.89	17.34				59	121	2.61
494	male	62	2	Invasive urothelial carcinoma																							81	121	2.45
495	male	64	2	Invasive urothelial carcinoma																							52	121	2.37
496	male	62	2	Transitional cell carcinoma																							62	121	2.35
497	male	45	2	Invasive urothelial carcinoma																							82	121	2.33
498	male	70	2	non-Invasive urothelial carcinoma																							63	121	2.31
499	male	80	2	Invasive urothelial carcinoma																							82	121	2.18
500	male	69	2	Metastatic cell carcinoma																							74	121	2.18
501	male	71	2	Squamous cell carcinoma																							73	121	1.99
502	male	70	2	Invasive urothelial carcinoma																							131	122	2.52
503	female	82	2	Transitional cell carcinoma																							79	122	2.51
504	male	75	2	Invasive urothelial carcinoma																							54	122	2.42
505	male	62	1	Adenocarcinoma											1							0.96	13.5	60.26	11		76	122	2.4
506	male	81	2	Squamous cell carcinoma																							73	122	2.38
507	male	58	2	Invasive urothelial carcinoma																							108	122	2.37
508	male	52	2	Transitional cell carcinoma																		36.21			152.1	99.89	88	122	2.33
509	female	64	2	Urothelial carcinoma																	2.71	1.09					85	122	2.33
510	male	62	2	Papillary Urothelial carcinoma																							62	122	2.31
511	male	41	2	non-Invasive urothelial carcinoma																							62	122	2.29
512	male	61	2	Invasive urothelial carcinoma																							76	122	2.28
513	male	85	2	Squamous cell carcinoma																							64	122	2.28
514	male	76	2	Invasive urothelial carcinoma																							100	122	2.26
515	male	81	2	Invasive urothelial carcinoma																							76	122	2.25
516	male	74	2	Invasive urothelial carcinoma															7.18	61.57	2.61	2.27	157				118	122	2.23
517	male	56	2	Papillary Urothelial carcinoma																							48	122	2.21
518	male	74	2	Transitional cell carcinoma																							87	122	2.2
519	male	49	2	non-Invasive urothelial carcinoma															4.7			1.94	11.81	6.71	0.6		37	122	2.18
520	female	58	2	Invasive urothelial carcinoma																							122	122	2.17
521	female	64	2	Transitional cell papillary carcinoma																							96	122	2.09
522	male	72	2	Invasive urothelial carcinoma																							72	122	2.06
523	male	84	2	Invasive urothelial carcinoma																	2.9	1.6			7.16		54	122	2.04
524	male	63	2	Invasive urothelial carcinoma																							67	123	2.49
525	male	64	2	Squamous cell carcinoma																							139	123	2.44
526	male	62	2	Invasive urothelial carcinoma																							59	123	2.41
527	male	65	2	Papillary urinary tract epithelium																							75	123	2.37
528	female	58	2	Papillary Urothelial carcinoma																							78	123	2.36
529	male	51	2	Invasive urothelial carcinoma																							59	123	2.32
530	male	60	2	non-Invasive urothelial carcinoma																							75	123	2.3
531	male	64	2	Papillary Urothelial carcinoma																		23.08	4.44	7.52	37.25	0.88	57	123	2.3
532	male	77	2	Papillary urinary tract epithelium																							67	123	2.28
533	female	65	2	Invasive urothelial carcinoma																							68	123	2.27
534	male	81	2	Invasive urothelial carcinoma																							44	123	2.23
535	male	67	2	Squamous cell carcinoma																	4.01	1.43	0.89	8.74	7.54	3.44	86	123	2.22
536	male	63	2	Invasive urothelial carcinoma																							50	123	2.21
537	female	55	2	Transitional cell carcinoma																							103	123	2.17
538	male	70	2	Invasive urothelial carcinoma																							61	123	2.17
539	male	53	2	non-Invasive urothelial carcinoma																							75	123	2.12
540	male	55	2	Transitional cell papillary carcinoma																							36	123	2.1
541	male	57	2	Papillary urinary tract epithelium																							37	123	2.09
542	male	56	2	Invasive urothelial carcinoma																							78	123	2.07
543	male	69	2	Invasive urothelial carcinoma																							48	123	2.07
544	male	80	2	Transitional cell carcinoma																	1.95	1.6	10.05		52.79		341	123	2.06
545	male	34	2	Transitional cell carcinoma																							40	123	1.9
546	male	42	2	Transitional cell carcinoma															2.04			0.85	18.53			5.09	60	124	2.38
547	female	77	2	non-浸润性Papillary Urothelial carcinoma																							68	124	2.34
548	male	67	2	non-Invasive urothelial carcinoma																							87	124	2.31
549	female	82	2	non-Invasive urothelial carcinoma																							109	124	2.3
550	male	78	2	Invasive urothelial carcinoma																							59	124	2.28
551	male	83	2	Urothelial carcinoma																							58	124	2.28
552	male	72	2	non-Invasive urothelial carcinoma																							51	124	2.13
553	male	56	2	Invasive urothelial carcinoma																							236	124	2
554	male	69	2	non-Invasive urothelial carcinoma																							51	124	1.89
555	male	77	2	浸润性Transitional cell carcinoma																							83	125	2.49
556	male	75	2	Invasive urothelial carcinoma																							79	125	2.48
557	female	78	2	Invasive urothelial carcinoma																							72	125	2.42
558	male	64	2	Invasive urothelial carcinoma																		2.24	6.35	12.79	1210		66	125	2.42
559	male	65	2	Squamous cell carcinoma																							46	125	2.4
560	male	53	2	non-Invasive urothelial carcinoma																							82	125	2.36
561	male	67	2	Invasive urothelial carcinoma																							58	125	2.31
562	male	82	2	Invasive urothelial carcinoma																							56	125	2.29
563	male	47	2	Invasive urothelial carcinoma																							39	125	2.23
564	male	50	2	Transitional cell carcinoma																							65	125	2.21
565	male	78	1	Transitional cell carcinoma										1								6.23	12.47	18.3	26.9		49	125	2.21
566	female	50	2	Invasive urothelial carcinoma																							86	125	2.2
567	male	66	2	乳头状Transitional cell carcinoma																							78	125	2.2
568	male	63	2	Transitional cell carcinoma																							75	125	2.2
569	male	79	2	Invasive urothelial carcinoma																							72	125	2.14
570	male	62	2	Transitional cell carcinoma																							118	125	2.03
571	male	80	2	Papillary Urothelial carcinoma																							53	125	2.03
572	male	57	2	non-Invasive urothelial carcinoma																		1.43	69.02	12.09	0.71		100	126	2.46
573	male	62	2	Transitional cell carcinoma																							45	126	2.41
574	male	85	1	Invasive urothelial carcinoma										1													63	126	2.4
575	male	64	2	Papillary Urothelial carcinoma																							62	126	2.39
576	female	59	2	Invasive urothelial carcinoma																							77	126	2.31
577	male	61	2	Invasive urothelial carcinoma																							82	126	2.28
578	male	39	2	Adenocarcinoma																		7.17	9.43	28.73	2.8	12.52	84	126	2.21
579	male	71	2	Invasive urothelial carcinoma																							85	126	2.2
580	male	67	2	Invasive urothelial carcinoma																							65	126	2.2
581	male	58	2	Transitional cell papillary carcinoma																							49	126	2.2
582	female	73	2	non-Invasive urothelial carcinoma																							115	126	2.17
583	female	40	2	Mucinous adenocarcinoma																		0.54	36.27	4.52	82.31		45	126	2.13
584	male	63	2	Invasive urothelial carcinoma																							78	126	2.08
585	male	72	2	non-Invasive urothelial carcinoma																							83	126	2.05
586	male	65	2	尿路上皮乳头状瘤																							48	126	2.04
587	male	61	2	Invasive urothelial carcinoma																							67	126	1.95
588	male	67	1	Invasive urothelial carcinoma				1	1	1												2.39	63.56				64	126	1.92
589	male	57	2	Papillary Urothelial carcinoma																							79	126	1.89
590	male	65	2	Invasive urothelial carcinoma																							60	127	2.57
591	male	77	2	Squamous cell carcinoma																							57	127	2.48
592	male	64	1	Invasive urothelial carcinoma					1													97.69	23.69		352	108	152	127	2.41
593	male	55	2	Squamous cell carcinoma																25.65	8.27	1.3	5.82	7.82	14.97		90	127	2.41
594	male	67	2	Transitional cell papillary carcinoma																							52	127	2.4
595	male	44	2	Adenocarcinoma																		4.59	1.83	16.81	289.08		76	127	2.37
596	male	76	2	non-Invasive urothelial carcinoma																							81	127	2.36
597	male	73	2	non-Invasive urothelial carcinoma																							62	127	2.33
598	female	78	2	Invasive urothelial carcinoma																							36	127	2.33
599	male	78	2	Invasive urothelial carcinoma																							57	127	2.3
600	male	72	2	Transitional cell carcinoma																							48	127	2.3
601	male	50	2	Invasive urothelial carcinoma																							92	127	2.27
602	male	69	2	non-Invasive urothelial carcinoma																	2.19	2.11	7.67	7.92	16.15	1.81	90	127	2.27
603	male	66	2	Transitional cell carcinoma																		3.26	24.48	5.83	276.2	1.59	49	127	2.22
604	male	72	2	non-Invasive urothelial carcinoma																							55	127	2.21
605	male	61	2	Invasive urothelial carcinoma																							57	127	2.19
606	female	53	2	Urothelial carcinoma																		2.15	72.79	21.25			84	127	2.17
607	male	78	2	Transitional cell carcinoma																							60	127	2.16
608	male	71	2	Urothelial carcinoma																							68	127	2.05
609	male	74	2	non-Invasive urothelial carcinoma																							51	127	1.93
610	male	68	2	non-Invasive urothelial carcinoma																							68	127	1.86
611	male	59	2	Metastatic cell papillary carcinoma																		3.21	59.76	8.12	120.6	45.21	96	128	2.58
612	male	45	2	Invasive urothelial carcinoma																							47	128	2.54
613	male	67	2	Invasive urothelial carcinoma																							101	128	2.49
614	male	26	2	Adenocarcinoma																							70	128	2.44
615	male	60	2	non-Invasive urothelial carcinoma																							70	128	2.37
616	male	57	2	Invasive urothelial carcinoma																							46	128	2.34
617	male	62	2	Invasive urothelial carcinoma																		1.7	14.04				112	128	2.33
618	male	66	2	Invasive urothelial carcinoma																							55	128	2.28
619	male	73	2	Invasive urothelial carcinoma																							73	128	2.11
620	male	72	2	Papillary Urothelial carcinoma																							76	128	2.03
621	male	68	2	Invasive urothelial carcinoma																							69	128	1.68
622	male	69	2	non-Invasive urothelial carcinoma															3.73	37.24		3.41	28.18	23.95	167.1	12.68	83	129	2.49
623	female	59	1	Invasive urothelial carcinoma					1										1.61			1.56	8.06				72	129	2.49
624	male	58	2	Invasive urothelial carcinoma																							55	129	2.43
625	female	68	2	Invasive urothelial carcinoma																							99	129	2.41
626	male	69	2	Transitional cell carcinoma																							93	129	2.39
627	male	68	2	non-Invasive urothelial carcinoma																							75	129	2.39
628	female	74	2	non-Invasive urothelial carcinoma																							60	129	2.35
629	female	52	2	non-Invasive urothelial carcinoma																							104	129	2.32
630	female	52	2	Transitional cell carcinoma																	2.7	0.71	16.93		13.54		34	129	2.32
631	male	55	2	Transitional cell carcinoma																							61	129	2.31
632	male	51	2	Invasive urothelial carcinoma																							109	129	2.23
633	male	58	2	Invasive urothelial carcinoma																							49	129	2.1
634	male	52	2	Papillary urinary tract epithelium																							58	130	2.68
635	male	61	2	Mucinous adenocarcinoma																							78	130	2.63
636	male	55	2	Transitional cell papillary carcinoma																							52	130	2.53
637	female	68	2	non-Invasive urothelial carcinoma																							95	130	2.52
638	female	76	2	Invasive urothelial carcinoma																	1.93	1.14	8.67		16.25		78	130	2.49
639	male	57	2	Papillary urinary tract epithelium																							48	130	2.46
640	male	79	2	non-Invasive urothelial carcinoma																							48	130	2.4
641	male	66	2	Invasive urothelial carcinoma																							51	130	2.32
642	male	79	2	Invasive urothelial carcinoma																		3.46			32.52		98	130	2.31
643	female	64	2	Papillary Urothelial carcinoma																							55	130	2.31
644	male	73	2	Invasive urothelial carcinoma																							63	130	2.28
645	male	68	2	non-Invasive urothelial carcinoma																	1.94	2.65	8.42	7.97	15.2	0.84	82	130	2.25
646	female	62	2	Invasive urothelial carcinoma																							45	130	2.22
647	male	70	2	Transitional cell papillary carcinoma																							55	130	2.2
648	male	79	2	Transitional cell carcinoma																12.9	1.9	9.24	8.39	4.9	32.28	300	722	130	2.06
649	male	60	2	Invasive urothelial carcinoma																							71	130	2.06
650	male	60	2	Metastatic cell papillary carcinoma																							67	130	1.22
651	male	70	2	Invasive urothelial carcinoma																							71	131	2.55
652	male	57	2	Invasive urothelial carcinoma															1.9	21.04	0.82	2.36	3.8		6.57		52	131	2.44
653	male	70	2	non-Invasive urothelial carcinoma																							103	131	2.34
654	male	53	2	Urothelial carcinoma																							63	131	2.33
655	male	69	2	Invasive urothelial carcinoma																	3.24	1.66	8.79		12.43		76	131	2.32
656	female	61	2	non-Invasive urothelial carcinoma																							98	131	2.3
657	male	63	2	Urothelial carcinoma																							53	131	2.29
658	female	70	2	Papillary Urothelial carcinoma																							83	131	2.25
659	male	83	2	Transitional cell carcinoma															11.53	17.68	3.71	5.69	262.9		0.6		124	131	2.23
660	male	78	2	Transitional cell carcinoma															2.56	14.39	2.79	1.63	1.25	3.31	10.68	10.16	45	131	2.2
661	male	76	2	Invasive urothelial carcinoma																							64	131	2.15
662	male	55	2	Transitional cell carcinoma																							59	131	2.1
663	male	51	2	Invasive urothelial carcinoma																		2.35	70.13	10.78	0.62		43	131	2.04
664	male	83	2	Invasive urothelial carcinoma															2.9	14.81	2.75	1.21	5.91	6.35	11.64	1.63	42	131	2.02
665	male	66	2	Invasive urothelial carcinoma																		1.71	129	6.54	9.05	1.66	100	131	1.8
666	male	53	2	non-Invasive urothelial carcinoma																							63	132	2.94
667	male	64	2	non-Invasive urothelial carcinoma																							96	132	2.57
668	male	62	2	non-Invasive urothelial carcinoma																							87	132	2.56
669	male	73	2	non-Invasive urothelial carcinoma																							55	132	2.53
670	male	52	2	Transitional cell papillary carcinoma																							33	132	2.5
671	male	53	2	Papillary urinary tract epithelium																							87	132	2.47
672	male	81	2	Invasive urothelial carcinoma															1.02	9.08	3.6	2.08	49.8		0.6		43	132	2.47
673	male	76	2	Invasive urothelial carcinoma																							92	132	2.39
674	male	80	2	Invasive urothelial carcinoma																							51	132	2.35
675	male	73	2	Transitional cell carcinoma																	1.58	7.12	9.22	9.82			73	132	2.26
676	male	71	2	乳头状瘤																							74	132	2.21
677	male	82	2	Invasive urothelial carcinoma																							62	132	2.21
678	male	59	2	Invasive urothelial carcinoma																							69	132	2.18
679	male	74	2	Invasive urothelial carcinoma																							52	132	2.18
680	male	66	2	Invasive urothelial carcinoma																							37	132	2.15
681	male	73	2	non-Invasive urothelial carcinoma																							51	132	2.11
682	male	62	2	Transitional cell carcinoma																							42	132	2
683	male	70	2	Invasive urothelial carcinoma																							62	132	1.91
684	female	77	1	Transitional cell carcinoma						1																	76	133	2.96
685	female	60	2	Invasive urothelial carcinoma															3.22	11.56		6.93	4.74	16.82	28.21	3.36	62	133	2.58
686	male	67	2	Invasive urothelial carcinoma																							66	133	2.48
687	male	69	2	Invasive urothelial carcinoma																							69	133	2.33
688	male	68	2	Papillary Urothelial carcinoma																							107	133	2.32
689	male	53	2	Invasive urothelial carcinoma																							47	133	2.32
690	male	41	2	non-Invasive urothelial carcinoma																							71	133	2.3
691	male	63	2	Invasive urothelial carcinoma																							49	133	2.3
692	male	52	2	Invasive urothelial carcinoma																							75	133	2.26
693	male	46	2	Squamous cell carcinoma																							91	133	2.21
694	male	58	2	Invasive urothelial carcinoma																							89	133	2.2
695	male	70	2	Squamous cell carcinoma																							96	133	2.19
696	male	76	2	Invasive urothelial carcinoma																							42	134	2.57
697	male	81	2	Transitional cell carcinoma																							50	134	2.52
698	male	43	2	Urothelial carcinoma																							53	134	2.49
699	male	72	2	Invasive urothelial carcinoma																							68	134	2.43
700	male	69	2	Transitional cell carcinoma																							97	134	2.42
701	male	80	2	Urothelial carcinoma																							55	134	2.37
702	male	64	2	Invasive urothelial carcinoma																							61	134	2.21
703	male	61	2	Squamous cell carcinoma																16.58	1.68	2.41	10.94		5.51		56	134	2.21
704	male	68	2	Invasive urothelial carcinoma																	1.33	1.07	43.45		9.4		40	134	2.21
705	male	74	2	non-Invasive urothelial carcinoma																							49	134	2.2
706	male	70	2	Urothelial carcinoma																							74	134	2.19
707	male	83	2	Transitional cell carcinoma																							71	134	2.12
708	male	69	2	Metastatic cell papillary carcinoma																							68	134	2.1
709	female	80	2	Papillary Urothelial carcinoma																							63	135	2.6
710	male	63	2	non-Invasive urothelial carcinoma																							70	135	2.53
711	female	49	2	尿路上皮乳头状瘤																							71	135	2.51
712	male	70	2	Transitional cell carcinoma																	5	4			11		56	135	2.5
713	male	57	2	non-Invasive urothelial carcinoma																							53	135	2.45
714	male	58	2	Squamous cell carcinoma																							76	135	2.38
715	male	71	2	Invasive urothelial carcinoma																							65	135	2.35
716	male	53	2	Papillary urinary tract epithelium																							69	135	2.32
717	male	53	2	Invasive urothelial carcinoma																							67	135	2.23
718	male	66	1	Squamous cell carcinoma													1			16.64							96	135	2.15
719	male	49	2	Invasive urothelial carcinoma																	1.1	1.24	0.51		11.88		64	135	2.14
720	male	70	2	Invasive urothelial carcinoma																							46	135	2.04
721	male	54	2	Invasive urothelial carcinoma																							53	136	2.51
722	female	56	2	Invasive urothelial carcinoma																							106	136	2.49
723	female	61	2	non-Invasive urothelial carcinoma																							93	136	2.44
724	male	65	2	Invasive urothelial carcinoma																	5.43	2.73	42.32		28.9		72	136	2.43
725	male	19	2	Adenocarcinoma																							88	136	2.38
726	male	70	2	Invasive urothelial carcinoma																							93	136	2.37
727	male	73	2	Invasive urothelial carcinoma																							73	136	2.35
728	male	54	2	Invasive urothelial carcinoma																							67	136	2.32
729	male	86	2	Transitional cell carcinoma																							71	136	2.3
730	male	64	2	Invasive urothelial carcinoma																							59	136	2.3
731	male	81	1	Invasive urothelial carcinoma		1			1													3.37	39.83	12.07	19.65		59	136	2.28
732	male	70	2	Invasive urothelial carcinoma																							58	136	2.23
733	male	62	2	Papillary Urothelial carcinoma																							88	136	2.21
734	male	67	2	Transitional cell carcinoma																							47	136	2.19
735	male	58	2	Papillary Urothelial carcinoma															3.99	17.96		1.13	8.61	6.28	4.13	0.88	72	136	2.18
736	male	86	1	Transitional cell carcinoma	1	1	1																				62	136	2.17
737	female	76	2	Transitional cell carcinoma															1.36	14.71	3.25	4.17	130.6	9.34	11.44	0.85	68	136	1.96
738	male	73	2	non-Invasive urothelial carcinoma															7.18		2.23	3.17	11.89	15.62	25.38	1.91	72	136	1.85
739	male	56	2	Invasive urothelial carcinoma																							34	136	1.8
740	male	65	2	Transitional cell carcinoma																							51	137	2.5
741	male	64	2	Invasive urothelial carcinoma																							107	137	2.48
742	male	38	2	non-Invasive urothelial carcinoma																							75	137	2.46
743	male	47	2	Adenocarcinoma																							85	137	2.45
744	male	56	2	Transitional cell carcinoma																							111	137	2.38
745	male	62	2	Invasive urothelial carcinoma																							62	137	2.32
746	male	59	2	non-Invasive urothelial carcinoma																							67	137	2.28
747	male	74	2	Papillary Urothelial carcinoma																	4.67	4.71	9.82	13.78	21.29	1.43	64	137	2.28
748	male	62	2	Invasive urothelial carcinoma																							54	137	2.27
749	male	64	2	Invasive urothelial carcinoma																		12	1.88				48	137	2.26
750	male	75	2	Invasive urothelial carcinoma																	1.91	2.27					76	137	2.25
751	male	55	2	Urothelial carcinoma																							70	137	2.24
752	male	78	2	Transitional cell carcinoma															2.51	9.1	3.36	2.79	12.89		23.74		49	137	2.2
753	male	60	2	Transitional cell carcinoma																							58	137	2.19
754	male	56	2	Invasive urothelial carcinoma																							61	137	2.06
755	male	50	1	Adenocarcinoma		1	1		1					1													83	138	2.54
756	male	64	2	non-Invasive urothelial carcinoma																							88	138	2.48
757	male	58	2	Urothelial carcinoma																							82	138	2.37
758	male	67	2	Papillary Urothelial carcinoma																							66	138	2.35
759	male	49	2	Papillary Urothelial carcinoma																							62	138	2.35
760	male	70	2	Urothelial carcinoma																							65	138	2.34
761	male	62	2	Invasive urothelial carcinoma																	2.55	1.97	7.29		6.86		80	138	2.32
762	male	47	2	Invasive urothelial carcinoma																							82	138	2.31
763	male	80	2	Squamous cell carcinoma																							74	138	2.27
764	male	62	2	Invasive urothelial carcinoma																							58	138	2.25
765	female	50	2	Invasive urothelial carcinoma																							29	138	2.24
766	male	65	2	non-Invasive urothelial carcinoma																							75	138	2.22
767	male	65	2	Transitional cell carcinoma																							82	138	2.2
768	male	56	2	non-Invasive urothelial carcinoma																							259	138	2.12
769	male	56	2	Transitional cell carcinoma																							101	138	2.12
770	male	66	2	Transitional cell carcinoma																							90	138	2.08
771	male	63	2	浸润性Papillary Urothelial carcinoma																							56	138	1.84
772	male	72	2	Transitional cell carcinoma															4.73	11.09	0.8	1.76	9.05	12.4	12.1	13.11	47	139	2.7
773	male	69	2	non-Invasive urothelial carcinoma																							51	139	2.58
774	male	67	2	Invasive urothelial carcinoma																							82	139	2.43
775	female	70	2	Invasive urothelial carcinoma																							94	139	2.34
776	male	50	2	Papillary Urothelial carcinoma																							63	139	2.31
777	male	55	2	Invasive urothelial carcinoma															4.84			1.36	67.54	6.4		2.07	167	139	2.27
778	male	72	2	Invasive urothelial carcinoma																							79	139	2.22
779	male	51	2	Invasive urothelial carcinoma																							98	139	1.59
780	male	69	2	Papillary Urothelial carcinoma																							54	140	2.48
781	male	75	2	Invasive urothelial carcinoma																							70	140	2.32
782	male	50	2	Urothelial carcinoma																							67	140	2.32
783	male	69	2	Papillary urinary tract epithelium																							38	140	2.25
784	male	63	2	non-Invasive urothelial carcinoma																							77	140	2.24
785	male	48	2	Transitional cell carcinoma																							57	140	2.23
786	male	52	2	non-Invasive urothelial carcinoma																							75	140	2.22
787	male	52	2	Invasive urothelial carcinoma																							48	140	2.21
788	male	58	2	Invasive urothelial carcinoma																	1.86	1.83	6.34	5.75	2.32	1.08	101	140	2.15
789	male	67	2	non-Invasive urothelial carcinoma																							94	140	2.08
790	male	62	2	Transitional cell carcinoma																							72	141	2.55
791	male	64	2	Papillary Urothelial carcinoma																							157	141	2.52
792	male	55	2	Squamous cell carcinoma																	2.08	6.88	4.19		20.55		66	141	2.48
793	male	55	2	Transitional cell carcinoma																							97	141	2.41
794	male	55	2	Invasive urothelial carcinoma																							61	141	2.36
795	male	64	2	Invasive urothelial carcinoma																							49	141	2.32
796	male	63	2	Transitional cell carcinoma																							125	141	2.27
797	male	61	2	Papillary Urothelial carcinoma																							174	141	2.26
798	male	67	2	Invasive urothelial carcinoma																							67	141	2.21
799	male	70	2	Papillary Urothelial carcinoma																							60	141	2.2
800	male	38	2	Transitional cell carcinoma																							54	142	2.64
801	male	75	2	Transitional cell carcinoma																							70	142	2.57
802	male	44	2	Papillary urinary tract epithelium																							79	142	2.45
803	male	62	2	Transitional cell carcinoma																							70	142	2.4
804	male	69	2	Invasive urothelial carcinoma																							71	142	2.39
805	male	59	2	Papillary Urothelial carcinoma																							86	142	2.32
806	male	43	2	non-Invasive urothelial carcinoma																							67	142	2.29
807	male	77	2	Transitional cell carcinoma																							74	142	2.24
808	male	62	2	Transitional cell carcinoma																							93	142	2.21
809	male	65	2	内翻性尿路上皮乳头状瘤																							64	142	2.18
810	male	60	2	Papillary Urothelial carcinoma																							64	142	2.15
811	male	65	2	Transitional cell papillary carcinoma																							75	142	2.05
812	male	50	2	Transitional cell papillary carcinoma																							65	143	2.3
813	male	60	2	Invasive urothelial carcinoma															2.11	10.2	2.25	4.92	6.34		4.58		64	143	2.24
814	male	78	2	Papillary Urothelial carcinoma																		2.6	364.7		0.62		62	143	2.21
815	male	77	2	non-Invasive urothelial carcinoma																							65	143	2.06
816	male	55	2	Papillary urinary tract epithelium																							67	144	2.42
817	male	52	2	Invasive urothelial carcinoma																							79	144	2.32
818	male	66	2	non-Invasive urothelial carcinoma																							38	144	2.2
819	male	69	2	Transitional cell papillary carcinoma																							79	144	2.19
820	male	38	2	Papillary urinary tract epithelium																							53	145	2.53
821	male	71	2	Papillary Urothelial carcinoma																							55	145	2.52
822	male	55	2	Transitional cell carcinoma																							76	145	2.51
823	male	41	2	Transitional cell carcinoma																							60	145	2.43
824	male	63	2	Urothelial carcinoma																							81	145	2.42
825	male	51	2	non-Invasive urothelial carcinoma																							62	145	2.42
826	male	42	2	non-Invasive urothelial carcinoma																							75	145	2.37
827	male	60	2	Invasive urothelial carcinoma																							83	145	2.35
828	male	57	2	Transitional cell carcinoma																							59	145	2.34
829	male	28	2	Transitional cell papillary carcinoma																							85	145	2.3
830	male	45	2	non-Invasive urothelial carcinoma																							110	146	2.65
831	male	46	2	non-Invasive urothelial carcinoma																							72	146	2.48
832	male	75	2	Adenocarcinoma																							63	146	2.41
833	male	65	2	Invasive urothelial carcinoma																							49	146	2.41
834	male	67	2	Transitional cell carcinoma																	3.66	2.43	15.06	4.39	10.26	8.87	67	146	2.39
835	male	69	2	Invasive urothelial carcinoma																	1.4	1.1	24.55	21.27	72.1	1	103	146	2.31
836	male	77	2	Transitional cell papillary carcinoma																							50	146	2.3
837	male	59	2	Papillary Urothelial carcinoma																							74	146	2.29
838	male	45	2	Invasive urothelial carcinoma																		0.6	8.17	22.8	6.15	1.81	80	146	2.28
839	male	55	2	non-Invasive urothelial carcinoma																	6.66	2.08	7.27		4.69		85	146	2.27
840	male	66	2	Adenocarcinoma																							65	146	2.07
841	male	81	2	Invasive urothelial carcinoma																	1.02	2.66	4.33	8.89	12	1.07	73	147	2.44
842	male	67	2	Invasive urothelial carcinoma																							77	147	2.43
843	male	67	2	Invasive urothelial carcinoma																							67	147	2.42
844	male	51	2	Invasive urothelial carcinoma																							60	147	2.4
845	male	51	2	Invasive urothelial carcinoma																							91	147	2.35
846	male	41	2	non-Invasive urothelial carcinoma																							81	147	2.35
847	male	71	2	non-Invasive urothelial carcinoma																							80	147	2.33
848	male	60	2	Invasive urothelial carcinoma																12.03	2.07	1.25	9.5		7.03		43	147	2.28
849	male	73	2	Invasive urothelial carcinoma																	1.93	3	13.03	9.23	28.17	1.76	70	147	1.97
850	male	68	2	Invasive urothelial carcinoma																							70	148	2.45
851	male	64	2	Transitional cell carcinoma																							50	148	2.4
852	male	74	2	Invasive urothelial carcinoma																							47	148	2.21
853	male	60	2	Papillary Urothelial carcinoma																	1.3	2.54	3.36				86	148	2.12
854	male	51	2	Papillary Urothelial carcinoma															2.75	7.25	1.77	1.52	14.22	16.3	12.93	3.43	58	148	1.87
855	male	62	2	Transitional cell carcinoma																							41	149	2.6
856	male	70	2	Transitional cell carcinoma																	2.47	1.07	4.54	3.04			101	149	2.54
857	male	65	2	Invasive urothelial carcinoma																							138	149	2.46
858	male	57	2	non-Invasive urothelial carcinoma																							56	149	2.46
859	male	72	2	Transitional cell carcinoma																							73	149	2.4
860	male	58	2	Invasive urothelial carcinoma																							49	149	2.38
861	male	67	2	Invasive urothelial carcinoma																							74	149	2.35
862	male	74	2	Transitional cell papillary carcinoma																		3.26			12.6		91	149	2.3
863	male	58	2	Invasive urothelial carcinoma																							66	149	2.21
864	male	51	2	神经内分泌癌																							57	149	2.07
865	male	68	2	Transitional cell carcinoma																							50	149	1.56
866	male	56	2	Transitional cell papillary carcinoma																							58	150	2.52
867	female	50	2	Invasive urothelial carcinoma																							42	150	2.24
868	male	47	2	Squamous cell carcinoma															4.4	15.09	3.35	1.05	7.23	5.19	6.45	13.17	68	151	2.5
869	male	76	2	Invasive urothelial carcinoma																							81	151	2.39
870	male	61	2	Papillary urinary tract epithelium																							73	151	2.27
871	male	49	2	Invasive urothelial carcinoma																	1.48	2.11	5.47	7.28	5.72	2.62	79	151	2.26
872	male	66	2	Invasive urothelial carcinoma																							78	151	2.11
873	male	48	2	Squamous cell carcinoma																							73	151	2.09
874	male	38	2	non-Invasive urothelial carcinoma																							90	152	2.5
875	male	58	2	Invasive urothelial carcinoma																							85	152	2.41
876	male	58	2	Transitional cell carcinoma																	6.72	1.23	11.39		19.25		91	152	2.27
877	male	39	2	浸润性尿路上皮乳头状癌																							53	153	2.78
878	male	69	2	Invasive urothelial carcinoma																							60	154	2.25
879	male	49	2	Urothelial carcinoma																							64	155	2.59
880	male	59	2	Papillary Urothelial carcinoma																							51	155	2.19
881	male	38	2	低度恶性乳头状瘤																							45	155	2.1
882	male	62	2	Invasive urothelial carcinoma																							57	156	2.91
883	male	66	2	Transitional cell carcinoma																		2.87	14.22		21.32		92	156	2.75
884	male	56	2	Invasive urothelial carcinoma																							50	156	2.48
885	male	41	2	Invasive urothelial carcinoma																							67	156	2.41
886	male	41	2	Invasive urothelial carcinoma																							62	157	2.36
887	male	75	2	non-Invasive urothelial carcinoma																							77	158	2.5
888	male	66	2	Invasive urothelial carcinoma																							73	158	2.44
889	male	55	2	Squamous cell carcinoma																	6.66	2.08	7.27		4.69		108	159	2.47
890	male	40	2	Invasive urothelial carcinoma																							77	159	2.25
891	male	57	2	Invasive urothelial carcinoma																							52	159	2.13
892	male	46	2	Urothelial carcinoma																							72	160	2.46
893	male	40	2	non-Invasive urothelial carcinoma																							83	161	2.42
894	male	60	2	Invasive urothelial carcinoma																							59	162	1.99
895	male	57	2	non-浸润性Papillary Urothelial carcinoma																							88	163	2.31
896	male	74	2	non-Invasive urothelial carcinoma																							56	164	2.8
897	male	62	2	Invasive urothelial carcinoma																							53	164	2.5
898	male	71	2	Invasive urothelial carcinoma																							35	166	2.23
899	male	50	2	内翻性乳头状瘤																							48	167	2.47
900	male	58	2	Papillary urinary tract epithelium																							76	168	2.43
901	male	66	2	non-Invasive urothelial carcinoma																							93	180	2.51
902	male	82	2	non-Invasive urothelial carcinoma															6.1	12.26	1.85	1.99	7.43	7.49	7.54	1.25	85	232	2.28
